# Supplementary material for: Rapid and accurate quantification of isomiRs by RT-qPCR
Source: Sci Rep. 2022 Oct 14;12:17220. doi: 10.1038/s41598-022-22298-7 (PMC9568571; doi:10.1038/s41598-022-22298-7)
Supplement: Supplementary file 3 — Supplementary Table 1. [file 41598_2022_22298_MOESM3_ESM.xlsx]

## Sheet: table st curves-Figure3
							Supplementary Table 1. miR threshold cycle (Ct) obtained and used to calculate the dynamic range and sensitivity of the evaluated RT-qPCR described on Figure 3.
							miR100-5p_iso3p:-2	qPCR plate 1		qPCR plate 2		qPCR plate 3		qPCR plate 4		qPCR plate 5
	miR100-5p (sybr)						Total copy number	Cqa	Cq	Cq	Cq	Cq	Cq	Cq	Cq	Cq	Cq	Mean	SDb
	Total copy number	Cq	Cq	Mean	SD		10000000	15.7	15.9	16.5	16.1	16.3	15.9	17	16.6	16.4	16.4	16.28	0.388158
	10000000	15.7	15.9	15.8	0.141421		1000000	19	18.9	19.4	19	19.4	19.2	20.3	19.8	20.1	19.6	19.47	0.478539
	1000000	19	18.9	18.95	0.0707107		100000	23.5	22.4	23.4	23	23.1	22.9	23.9	23.4	23.4	23.3	23.23	0.405654
	100000	23.5	22.4	22.95	0.777817		10000	26.2	26.8	26.2	26.1	26.4	26.4	27.4	27.2	27	26.7	26.64	0.452647
	10000	26.2	26.8	26.5	0.424264		1000	29.6	29.9	29.7	29.7	30	29.7	30.2	30.1	30.6	30.4	29.99	0.33483
	1000	29.6	29.9	29.75	0.212132		100	33.3	34.2	32.8	32.6	34	33.3	33.2	33.5	33.1	33.3	33.33	0.485455
	100	33.3	34.2	33.75	0.636396		10	38.3	38.3									38.3	0
	10	38.3	38.3	38.3	0
	miR192-5p(sybr)
	total number copies	Cq	Cq	Mean	SD		miR122-5p	qPCR plate 1		qPCR plate 2		qPCR plate 3		qPCR plate 4		qPCR plate 5
	10000000	13.6	13.1	13.35	0.353553		Total copy number	Cq	Cq	Cq	Cq	Cq	Cq	Cq	Cq	Cq	Cq	Mean	SD
	1000000	16.9	17.5	17.2	0.424264		10000000	14.2	13.8			17.3	17.2	15.7	15.6	16.7	16.6	15.8875	1.32065
	100000	21	21	21	0		1000000	17.4	17.2	16.8	19.5	20.2	20.1	19	18.9	20.2	20.4	18.97	1.37198
	10000	24.5	24.5	24.5	0		100000	21.6	21.6	19.7	24.1	24.4	24.3	23.1	23.1	24.5	24.7	23.11	1.65694
	1000	28.5	28.6	28.55	0.0707107		10000	24.5	24.3	27.4	27.4	27.3	27.4	25.4	25.1	26.5	26.7	26.2	1.25698
	100	32.8	32.1	32.45	0.494975		1000	28.3	27.4	30.4	30.3	30.1	30	29.1	29	31	30.5	29.61	1.12788
	10	34.8	34.8	34.8	0		100	30.9	30.7	33.1	33.4	34.6	34.2	32.4	32.2	34.8	33.5	32.98	1.42813
							10	33.9	31.2									32.55	1.90919
							miR192-5p	qPCR plate 1		qPCR plate 2		qPCR plate 3		qPCR plate 4		qPCR plate 5		qPCR plate 6
							total number copies	Cq	Cq	Cq	Cq	Cq	Cq	Cq	Cq	Cq	Cq	Cq	Cq	Mean	SD
							10000000	13.6	13.1	15.4	15.2	15.9	15.5	15.6	15.4	16	15.5	15.9	15.9	15.25	0.927852
							1000000	16.9	17.5	19.8	19.6	20.2	20	20.7	20.1	20	19.8	20.4	20.3	19.6083	1.16966
							100000	21	21	22.8	22.9	22.7	22.6	22.9	22.7	23	23	23.2	23.1	22.575	0.755736
							10000	24.5	24.5	26.4	26.4	27.1	26.6	27.5	27.2	26.7	26.7	27.6	27.4	26.55	1.04229
							1000	28.5	28.6	29.1	29.7	30.7	30.1	31.3	30.9	30.8	29.8	31.6	31.2	30.1917	1.05955
							100	32.8	32.1	34	33.8	35.1	34.3	34.4	34.7	35	34.6	36	35.1	34.325	1.05927
							10	34.8	34.8											34.8	0
								miR100-5p_iso3p:-2		miR122-5p		miR192-5p
							Total copy number	Cq Mean	Cq SD	Cq Mean	Cq SD	Cq Mean	Cq SD
							10000000	16.28	0.388158	15.8875	1.32065	15.25	0.927852
							1000000	19.47	0.478539	18.97	1.37198	19.6083	1.16966
							100000	23.23	0.405654	23.11	1.65694	22.575	0.755736
							10000	26.64	0.452647	26.2	1.25698	26.55	1.04229
							1000	29.99	0.33483	29.61	1.12788	30.1917	1.05955
							100	33.33	0.485455	32.98	1.42813	34.325	1.05927
							10	38.3	0	32.55	1.90919	34.8	0
							aQuantification cycle	bStandard Deviation
